# Supplementary material for: Canagliflozin, an Inhibitor of the Na+-Coupled D-Glucose Cotransporter, SGLT2, Inhibits Astrocyte Swelling and Brain Swelling in Cerebral Ischemia
Source: Cells. 2023 Sep 6;12(18):2221. doi: 10.3390/cells12182221 (PMC10527352; doi:10.3390/cells12182221)
Supplement: Supplementary file 1 [file cells-12-02221-s001.zip]

Archive with 1 entries (1 files):
- cells-2587089-supplementary.pdf
